# Supplementary material for: Large Scale Comparative Codon-Pair Context Analysis Unveils General Rules that Fine-Tune Evolution of mRNA Primary Structure
Source: PLoS One. 2007 Sep 5;2(9):e847. doi: 10.1371/journal.pone.0000847 (PMC1952141; doi:10.1371/journal.pone.0000847)
Supplement: Table S1 — Codon-pair distribution similarities between the 3 domains of life. In order to compare the overall distribution of codon-pair contexts among the 119 organisms we have calculated the Spearman's correlation coefficients between all pairs of ORFeomes, producing a triangular colored map. The 119 species were organized by domain of life and sorted alphabetically in each domain. Pairs of species that were not statistically correlated (for a level of significance of 5%) are colored in grey, while green colored cells indicate pairs of species that were highly correlated (correlation coefficient above 0,80), and blue colored cells correspond to the major values fount inside each domain. (0.32 MB XLS) [file pone.0000847.s018.xls]

## Sheet: Sheet
Correlations
			A.thaliana	D.melanogaster	E.cuniculi	E.gossypii	P.falciparum	S.cerevisiae	S.pombe	A.gambiae	A.mellifera	C.elegans	C.familiaris	D.rerio	T.rubripes	G.gallus	H.sapiens	M.musculus	P.troglodytes	R.norvegicus	T.nigroviridis	X.tropicalis	A.fulgidus	H.marismortui	Halobacteriumsp	M.thermoautotrophicum	M.jannaschii	M.maripaludis	M.acetivorans	M.mazei	P.torridus	P.aerophilum	P.abyssi	P.furiosus	P.horikoshii	S.solfataricus	S.tokodaii	T.kodakaraensis	T.acidophilum	T.volcanium	Acinetobactersp	A.tumefaciens	A.aeolicus	Azoarcussp	B.cereus	B.fragilis	B.henselae	B.bacteriovorus	B.bronchiseptica
Spearman's rho	A.thaliana	Correlation Coefficient	1	0.313826	0.468624	0.26762	0.162472	0.386656	0.475972	0.237038	0.187963	0.520128	0.365126	0.517715	0.474543	0.424285	0.364711	0.429019	0.385751	0.43524	0.459966	0.291511	0.362007	0.0879049	0.105002	0.210258	0.280983	0.0241617	0.158828	0.14023	0.096492	0.011641	0.239974	0.351096	0.246906	0.15538	0.204426	0.27248	0.237842	0.193079	0.199566	0.170085	0.0625099	0.139311	0.16364	0.191645	0.333983	0.27206	0.0531709
		Sig. (2-tailed)		1e-06	1e-06	1e-06	1e-06	1e-06	1e-06	1e-06	1e-06	1e-06	1e-06	1e-06	1e-06	1e-06	1e-06	1e-06	1e-06	1e-06	1e-06	1e-06	1e-06	1e-06	1e-06	1e-06	1e-06	0.131194	1e-06	1e-06	1e-06	0.467137	1e-06	1e-06	1e-06	1e-06	1e-06	1e-06	1e-06	1e-06	1e-06	1e-06	9.29409e-05	1e-06	1e-06	1e-06	1e-06	1e-06	0.000888917
	D.melanogaster	Correlation Coefficient		1	0.313824	0.451999	0.148644	0.418304	0.397166	0.521386	0.149726	0.438968	0.371897	0.472312	0.480058	0.410121	0.401302	0.396535	0.392363	0.394273	0.46607	0.360464	0.29157	0.0977704	0.127543	0.23466	0.184164	0.0877104	0.139607	0.10626	0.253179	0.0353042	0.117547	0.192376	0.10578	0.0722172	0.031507	0.210792	0.33483	0.22046	0.250495	0.307567	0.0539354	0.265435	0.0617792	0.228992	0.243444	0.334406	0.318552
		Sig. (2-tailed)			1e-06	1e-06	1e-06	1e-06	1e-06	1e-06	1e-06	1e-06	1e-06	1e-06	1e-06	1e-06	1e-06	1e-06	1e-06	1e-06	1e-06	1e-06	1e-06	1e-06	1e-06	1e-06	1e-06	1e-06	1e-06	1e-06	1e-06	0.0273939	1e-06	1e-06	1e-06	6.28018e-06	0.0490133	1e-06	1e-06	1e-06	1e-06	1e-06	0.000747958	1e-06	0.000112213	1e-06	1e-06	1e-06	1e-06
	E.cuniculi	Correlation Coefficient			1	0.391494	0.258405	0.360166	0.37986	0.190631	0.0528281	0.355254	0.474899	0.486217	0.438721	0.481722	0.475936	0.513034	0.484651	0.510882	0.424889	0.364267	0.349894	0.0238755	0.0321102	0.337014	0.303895	0.205972	0.294872	0.296938	0.309457	0.0443237	0.183957	0.356392	0.20413	0.0507637	0.1102	0.290594	0.374388	0.369727	0.200374	0.14514	0.0745369	0.0804486	0.0934974	0.2148	0.255041	0.281758	0.118999
		Sig. (2-tailed)				1e-06	1e-06	1e-06	1e-06	1e-06	0.000959787	1e-06	1e-06	1e-06	1e-06	1e-06	1e-06	1e-06	1e-06	1e-06	1e-06	1e-06	1e-06	0.135824	0.0448365	1e-06	1e-06	1e-06	1e-06	1e-06	1e-06	0.00560717	1e-06	1e-06	1e-06	0.0015095	1e-06	1e-06	1e-06	1e-06	1e-06	1e-06	3.12832e-06	1e-06	1e-06	1e-06	1e-06	1e-06	1e-06
	E.gossypii	Correlation Coefficient				1	0.243265	0.561274	0.379927	0.406483	0.163068	0.387764	0.44547	0.43871	0.467153	0.489164	0.470655	0.420039	0.446881	0.403878	0.415736	0.373805	0.211346	0.205038	0.253234	0.23213	0.126008	0.160491	0.209623	0.217457	0.277165	0.132641	0.0212321	0.116993	0.0257061	0.0310126	0.0315307	0.208174	0.317252	0.249323	0.23666	0.30167	-0.0137173	0.278589	0.173234	0.225597	0.230656	0.237983	0.347933
		Sig. (2-tailed)					1e-06	1e-06	1e-06	1e-06	1e-06	1e-06	1e-06	1e-06	1e-06	1e-06	1e-06	1e-06	1e-06	1e-06	1e-06	1e-06	1e-06	1e-06	1e-06	1e-06	1e-06	1e-06	1e-06	1e-06	1e-06	1e-06	0.184725	1e-06	0.108292	0.0526753	0.0488432	1e-06	1e-06	1e-06	1e-06	1e-06	0.391527	1e-06	1e-06	1e-06	1e-06	1e-06	1e-06
	P.falciparum	Correlation Coefficient					1	0.295486	0.222378	0.0996019	0.195998	0.160029	0.277254	0.237442	0.263402	0.2745	0.272334	0.272681	0.276095	0.270257	0.222189	0.280777	0.0567425	-0.0437078	-0.0100839	0.166732	0.117519	0.0214883	0.0962723	0.0790114	0.09762	-0.001057	-0.0263986	0.079516	0.0234431	0.0154169	0.0690018	0.0510243	0.0808155	0.101501	0.00367757	0.0584304	0.0670621	0.0145925	0.174043	0.145277	0.186492	0.0343846	0.0215327
		Sig. (2-tailed)						1e-06	1e-06	1e-06	1e-06	1e-06	1e-06	1e-06	1e-06	1e-06	1e-06	1e-06	1e-06	1e-06	1e-06	1e-06	0.000389487	0.00630696	0.528777	1e-06	1e-06	0.179479	1e-06	1e-06	1e-06	0.94736	0.0991077	1e-06	0.143057	0.335535	1.59508e-05	0.0014269	1e-06	1e-06	0.818318	0.000259394	2.74615e-05	0.36202	1e-06	1e-06	1e-06	0.0316845	0.178584
	S.cerevisiae	Correlation Coefficient						1	0.619857	0.346927	0.204422	0.448342	0.342297	0.398912	0.382142	0.404814	0.354422	0.356376	0.35491	0.355467	0.333748	0.35274	0.272599	0.139636	0.115139	0.212652	0.203247	0.217593	0.18777	0.182268	0.246759	0.0428457	0.0951488	0.215226	0.108072	0.109563	0.130212	0.180387	0.313044	0.290366	0.270535	0.270068	0.0518076	0.162189	0.259714	0.275051	0.343173	0.248395	0.20305
		Sig. (2-tailed)							1e-06	1e-06	1e-06	1e-06	1e-06	1e-06	1e-06	1e-06	1e-06	1e-06	1e-06	1e-06	1e-06	1e-06	1e-06	1e-06	1e-06	1e-06	1e-06	1e-06	1e-06	1e-06	1e-06	0.00741834	1e-06	1e-06	1e-06	1e-06	1e-06	1e-06	1e-06	1e-06	1e-06	1e-06	0.00120295	1e-06	1e-06	1e-06	1e-06	1e-06	1e-06
	S.pombe	Correlation Coefficient							1	0.372242	0.240289	0.501394	0.259814	0.391891	0.333939	0.36636	0.27766	0.30628	0.289175	0.311051	0.29595	0.326205	0.347874	0.141573	0.127185	0.155033	0.262879	0.226775	0.198551	0.18495	0.217085	0.0143626	0.215326	0.307027	0.229522	0.103771	0.128616	0.235966	0.27571	0.285512	0.301375	0.25021	0.113063	0.189856	0.351182	0.260812	0.374629	0.271302	0.183601
		Sig. (2-tailed)								1e-06	1e-06	1e-06	1e-06	1e-06	1e-06	1e-06	1e-06	1e-06	1e-06	1e-06	1e-06	1e-06	1e-06	1e-06	1e-06	1e-06	1e-06	1e-06	1e-06	1e-06	1e-06	0.369633	1e-06	1e-06	1e-06	1e-06	1e-06	1e-06	1e-06	1e-06	1e-06	1e-06	1e-06	1e-06	1e-06	1e-06	1e-06	1e-06	1e-06
	A.gambiae	Correlation Coefficient								1	0.298051	0.376711	0.113117	0.243638	0.250362	0.200898	0.128897	0.122231	0.119636	0.121231	0.231471	0.164149	0.24914	0.320078	0.303187	0.0447785	0.0871937	0.125877	0.0833578	0.0361949	0.185891	-0.140968	0.0750744	0.0525529	0.0375297	0.0106682	0.0109003	0.176115	0.297597	0.201899	0.216925	0.38262	0.0181253	0.423253	0.1904	0.276062	0.198335	0.21894	0.366381
		Sig. (2-tailed)									1e-06	1e-06	1e-06	1e-06	1e-06	1e-06	1e-06	1e-06	1e-06	1e-06	1e-06	1e-06	1e-06	1e-06	1e-06	0.00513628	1e-06	1e-06	1e-06	0.0237255	1e-06	1e-06	2.65403e-06	0.00102045	0.0190268	0.50517	0.49595	1e-06	1e-06	1e-06	1e-06	1e-06	0.257536	1e-06	1e-06	1e-06	1e-06	1e-06	1e-06
	A.mellifera	Correlation Coefficient									1	0.359225	0.0626423	0.0746079	0.157611	0.0837926	0.0510009	-0.00988917	0.0519156	-0.0030342	0.118493	0.0980761	0.176227	0.173647	0.242001	-0.00702713	0.0206937	0.132286	0.0702082	0.0335155	0.133559	0.0636306	0.118733	0.0647304	0.101853	0.0584582	0.0371594	0.171872	0.191468	0.169214	-0.0413808	0.244044	0.131102	0.300078	0.202903	0.111842	0.0943638	0.0603756	0.195554
		Sig. (2-tailed)										1e-06	8.98038e-05	3.06129e-06	1e-06	1e-06	0.00143414	0.536765	0.00117474	0.849683	1e-06	1e-06	1e-06	1e-06	1e-06	0.660709	0.196112	1e-06	1.12955e-05	0.0362571	1e-06	6.93431e-05	1e-06	5.17824e-05	1e-06	0.000257644	0.0202411	1e-06	1e-06	1e-06	0.00971437	1e-06	1e-06	1e-06	1e-06	1e-06	1e-06	0.000160249	1e-06
	C.elegans	Correlation Coefficient										1	0.321382	0.392917	0.389049	0.345925	0.323488	0.31945	0.323343	0.31782	0.349308	0.285277	0.348847	0.223736	0.228952	0.163424	0.186569	0.206871	0.203052	0.176165	0.188373	0.0124986	0.18761	0.277312	0.174507	0.0737375	0.0481981	0.295875	0.289679	0.206354	0.197782	0.232443	0.0455363	0.259622	0.180047	0.19821	0.177542	0.322059	0.141652
		Sig. (2-tailed)											1e-06	1e-06	1e-06	1e-06	1e-06	1e-06	1e-06	1e-06	1e-06	1e-06	1e-06	1e-06	1e-06	1e-06	1e-06	1e-06	1e-06	1e-06	1e-06	0.43497	1e-06	1e-06	1e-06	3.98675e-06	0.00259275	1e-06	1e-06	1e-06	1e-06	1e-06	0.00443047	1e-06	1e-06	1e-06	1e-06	1e-06	1e-06
	C.familiaris	Correlation Coefficient											1	0.767951	0.799121	0.903295	0.980234	0.944598	0.975482	0.939258	0.766576	0.705305	0.249623	-0.0927363	-0.0556548	0.440103	0.250687	0.119257	0.309888	0.321632	0.247697	0.096225	0.166381	0.363129	0.197543	0.0824331	0.14536	0.276787	0.196077	0.204147	0.176888	0.00768399	0.0631553	-0.0633623	0.046411	0.138949	0.236405	0.294957	0.0265028
		Sig. (2-tailed)												1e-06	1e-06	1e-06	1e-06	1e-06	1e-06	1e-06	1e-06	1e-06	1e-06	1e-06	0.000503273	1e-06	1e-06	1e-06	1e-06	1e-06	1e-06	1e-06	1e-06	1e-06	1e-06	1e-06	1e-06	1e-06	1e-06	1e-06	1e-06	0.631253	7.85613e-05	7.44138e-05	0.00372581	1e-06	1e-06	1e-06	0.0977807
	D.rerio	Correlation Coefficient												1	0.901294	0.807917	0.778454	0.798378	0.783811	0.806794	0.853305	0.646869	0.352623	0.0382904	0.0527777	0.386198	0.279646	0.100571	0.256311	0.265111	0.215876	0.105475	0.129568	0.320588	0.143772	0.0839868	0.145959	0.282424	0.265625	0.215043	0.273268	0.128806	0.0583713	0.0652071	0.0760733	0.179859	0.339476	0.333797	0.0825662
		Sig. (2-tailed)													1e-06	1e-06	1e-06	1e-06	1e-06	1e-06	1e-06	1e-06	1e-06	0.0167306	0.000970645	1e-06	1e-06	1e-06	1e-06	1e-06	1e-06	1e-06	1e-06	1e-06	1e-06	1e-06	1e-06	1e-06	1e-06	1e-06	1e-06	1e-06	0.00026316	4.55609e-05	1.94954e-06	1e-06	1e-06	1e-06	1e-06
	T.rubripes	Correlation Coefficient													1	0.805015	0.801257	0.789318	0.796038	0.793722	0.957009	0.626705	0.326343	0.0404154	0.069877	0.382407	0.244383	0.0786962	0.242428	0.242979	0.190241	0.121194	0.139465	0.298047	0.149409	0.0734628	0.126763	0.297333	0.229549	0.175796	0.209404	0.11823	0.0813663	0.0618112	0.0487592	0.181032	0.284983	0.312929	0.0894557
		Sig. (2-tailed)														1e-06	1e-06	1e-06	1e-06	1e-06	1e-06	1e-06	1e-06	0.0115547	1.24246e-05	1e-06	1e-06	1e-06	1e-06	1e-06	1e-06	1e-06	1e-06	1e-06	1e-06	4.33078e-06	1e-06	1e-06	1e-06	1e-06	1e-06	1e-06	1e-06	0.000111297	0.00230824	1e-06	1e-06	1e-06	1e-06
	G.gallus	Correlation Coefficient														1	0.90603	0.898194	0.913747	0.898977	0.745956	0.728121	0.346854	-0.0204771	0.00605816	0.402262	0.304983	0.135127	0.329039	0.347643	0.260202	0.101018	0.168806	0.368573	0.199415	0.117064	0.189549	0.290014	0.243878	0.27037	0.227819	0.0820042	0.0848843	0.0193024	0.136604	0.18504	0.346956	0.309326	0.0700343
		Sig. (2-tailed)															1e-06	1e-06	1e-06	1e-06	1e-06	1e-06	1e-06	0.200837	0.705128	1e-06	1e-06	1e-06	1e-06	1e-06	1e-06	1e-06	1e-06	1e-06	1e-06	1e-06	1e-06	1e-06	1e-06	1e-06	1e-06	1e-06	1e-06	0.227902	1e-06	1e-06	1e-06	1e-06	1.18754e-05
	H.sapiens	Correlation Coefficient															1	0.955589	0.988456	0.949638	0.769489	0.718996	0.267356	-0.079933	-0.0434452	0.452054	0.261651	0.124296	0.31679	0.326305	0.255263	0.119383	0.173705	0.372124	0.200177	0.096745	0.156703	0.291788	0.212798	0.222209	0.1906	0.0400496	0.0587918	-0.0442115	0.0568679	0.1484	0.251464	0.299267	0.0574638
		Sig. (2-tailed)																1e-06	1e-06	1e-06	1e-06	1e-06	1e-06	1e-06	0.00662843	1e-06	1e-06	1e-06	1e-06	1e-06	1e-06	1e-06	1e-06	1e-06	1e-06	1e-06	1e-06	1e-06	1e-06	1e-06	1e-06	0.012329	0.000237445	0.00572927	0.000378037	1e-06	1e-06	1e-06	0.000327809
	M.musculus	Correlation Coefficient																1	0.961238	0.984033	0.761198	0.70962	0.266986	-0.0801921	-0.0721731	0.426645	0.268753	0.0951786	0.295318	0.313501	0.221137	0.063553	0.181327	0.384663	0.207622	0.102783	0.163731	0.274162	0.217456	0.235621	0.219074	0.0305616	0.0525502	-0.0572503	0.0600928	0.162145	0.277902	0.300699	0.0352412
		Sig. (2-tailed)																	1e-06	1e-06	1e-06	1e-06	1e-06	1e-06	6.36269e-06	1e-06	1e-06	1e-06	1e-06	1e-06	1e-06	7.07762e-05	1e-06	1e-06	1e-06	1e-06	1e-06	1e-06	1e-06	1e-06	1e-06	0.0562123	0.00102106	0.000345036	0.000172025	1e-06	1e-06	1e-06	0.027671
	P.troglodytes	Correlation Coefficient																	1	0.958495	0.761658	0.729298	0.277277	-0.0824611	-0.0528514	0.443258	0.272704	0.127857	0.318852	0.331419	0.251054	0.113548	0.183092	0.387743	0.211156	0.104253	0.169857	0.294807	0.216352	0.230935	0.196716	0.0425412	0.0679484	-0.0470316	0.0625938	0.152998	0.266364	0.299116	0.0493199
		Sig. (2-tailed)																		1e-06	1e-06	1e-06	1e-06	1e-06	0.000954828	1e-06	1e-06	1e-06	1e-06	1e-06	1e-06	1e-06	1e-06	1e-06	1e-06	1e-06	1e-06	1e-06	1e-06	1e-06	1e-06	0.00785105	2.14627e-05	0.0032894	9.09418e-05	1e-06	1e-06	1e-06	0.00205274
	R.norvegicus	Correlation Coefficient																		1	0.76264	0.710613	0.269058	-0.0723108	-0.0648953	0.425501	0.268964	0.094001	0.292272	0.310388	0.21955	0.0617163	0.179287	0.382813	0.205384	0.10564	0.167392	0.270007	0.215338	0.232948	0.214905	0.0301281	0.0549551	-0.0577694	0.0584233	0.164392	0.283309	0.296176	0.0266307
		Sig. (2-tailed)																			1e-06	1e-06	1e-06	6.1085e-06	4.95435e-05	1e-06	1e-06	1e-06	1e-06	1e-06	1e-06	0.000114038	1e-06	1e-06	1e-06	1e-06	1e-06	1e-06	1e-06	1e-06	1e-06	0.0597969	0.000592117	0.00030454	0.000259847	1e-06	1e-06	1e-06	0.0961727
	T.nigroviridis	Correlation Coefficient																			1	0.569847	0.311367	0.0140982	0.0522664	0.35333	0.215975	0.0544579	0.241779	0.239022	0.152598	0.113844	0.139865	0.285605	0.152329	0.0741912	0.125066	0.292925	0.223868	0.155673	0.191494	0.112445	0.111083	0.0529668	0.0155873	0.180501	0.255972	0.318152	0.0988343
		Sig. (2-tailed)																				1e-06	1e-06	0.378509	0.00108734	1e-06	1e-06	0.000663882	1e-06	1e-06	1e-06	1e-06	1e-06	1e-06	1e-06	3.47529e-06	1e-06	1e-06	1e-06	1e-06	1e-06	1e-06	1e-06	0.0009305	0.330218	1e-06	1e-06	1e-06	1e-06
	X.tropicalis	Correlation Coefficient																				1	0.253037	-0.0445384	-0.0431273	0.351835	0.251321	0.137853	0.279291	0.286595	0.219932	0.0776258	0.0940794	0.291201	0.123493	0.0568696	0.113823	0.194557	0.214348	0.244206	0.215086	0.124815	0.00939664	0.0352081	0.127999	0.180643	0.33085	0.260159	0.0965365
		Sig. (2-tailed)																					1e-06	0.00538027	0.00703742	1e-06	1e-06	1e-06	1e-06	1e-06	1e-06	1.19786e-06	1e-06	1e-06	1e-06	0.000377887	1e-06	1e-06	1e-06	1e-06	1e-06	1e-06	0.55724	0.0278176	1e-06	1e-06	1e-06	1e-06	1e-06
	A.fulgidus	Correlation Coefficient																					1	0.169581	0.113252	0.316271	0.403774	0.331461	0.417759	0.404675	0.269368	0.203678	0.402337	0.48924	0.382022	0.217568	0.266451	0.575384	0.361974	0.321472	0.254975	0.30706	0.424142	0.217287	0.20913	0.248888	0.381583	0.316852	0.109703
		Sig. (2-tailed)																						1e-06	1e-06	1e-06	1e-06	1e-06	1e-06	1e-06	1e-06	1e-06	1e-06	1e-06	1e-06	1e-06	1e-06	1e-06	1e-06	1e-06	1e-06	1e-06	1e-06	1e-06	1e-06	1e-06	1e-06	1e-06	1e-06
	H.marismortui	Correlation Coefficient																						1	0.646149	0.0196041	0.0178962	0.155074	0.0708423	0.0540922	0.0914643	-0.0212921	-0.00604506	-0.068034	-0.0832852	-0.0560137	-0.0313844	0.196169	0.133514	0.0798003	0.172499	0.329069	0.00482368	0.389829	0.242166	0.220703	0.0905843	0.103013	0.251102
		Sig. (2-tailed)																							1e-06	0.220714	0.263602	1e-06	9.40079e-06	0.000721746	1e-06	0.183486	0.705735	2.09547e-05	1e-06	0.000462683	0.0499005	1e-06	1e-06	1e-06	1e-06	1e-06	0.763187	1e-06	1e-06	1e-06	1e-06	1e-06	1e-06
	Halobacteriumsp	Correlation Coefficient																							1	-0.0117427	-0.00773904	0.106546	0.0205248	0.00641356	0.0769582	0.0185381	-0.00506583	-0.062354	-0.0507123	-0.025819	-0.0263778	0.140493	0.141123	0.0603894	0.135793	0.275019	-0.00209859	0.422677	0.131304	0.113612	0.0568739	0.132209	0.284333
		Sig. (2-tailed)																								0.463256	0.62881	1e-06	0.199788	0.688709	1.47862e-06	0.246853	0.751681	9.67722e-05	0.00152634	0.10675	0.0993733	1e-06	1e-06	0.000159693	1e-06	1e-06	0.89571	1e-06	1e-06	1e-06	0.000377494	1e-06	1e-06
	M.thermoautotrophicum	Correlation Coefficient																								1	0.237537	0.235224	0.389727	0.394348	0.450113	0.0115145	0.196392	0.221095	0.23473	0.0775045	0.0915539	0.312257	0.410868	0.289697	0.17068	0.118559	0.140255	-0.0307172	0.00710358	0.168161	0.201506	0.258899	0.0211361
		Sig. (2-tailed)																									1e-06	1e-06	1e-06	1e-06	1e-06	0.471993	1e-06	1e-06	1e-06	1.24474e-06	1e-06	1e-06	1e-06	1e-06	1e-06	1e-06	1e-06	0.0549705	0.657253	1e-06	1e-06	1e-06	0.186717
	M.jannaschii	Correlation Coefficient																									1	0.298342	0.20949	0.214899	0.198629	0.201977	0.382106	0.512906	0.388867	0.251288	0.318437	0.341546	0.134318	0.238748	0.185159	0.0520968	0.202745	0.00906741	0.194892	0.113964	0.296536	0.172518	-0.00164998
		Sig. (2-tailed)																										1e-06	1e-06	1e-06	1e-06	1e-06	1e-06	1e-06	1e-06	1e-06	1e-06	1e-06	1e-06	1e-06	1e-06	0.00112881	1e-06	0.571135	1e-06	1e-06	1e-06	1e-06	0.917915
	M.maripaludis	Correlation Coefficient																										1	0.391859	0.391601	0.370825	0.104316	0.242974	0.288358	0.233742	0.0640577	0.105503	0.332024	0.262642	0.332879	0.252849	0.187545	0.251329	0.146774	0.201924	0.131821	0.177119	0.253869	0.108619
		Sig. (2-tailed)																											1e-06	1e-06	1e-06	1e-06	1e-06	1e-06	1e-06	6.19427e-05	1e-06	1e-06	1e-06	1e-06	1e-06	1e-06	1e-06	1e-06	1e-06	1e-06	1e-06	1e-06	1e-06
	M.acetivorans	Correlation Coefficient																											1	0.905496	0.374906	0.0613072	0.193124	0.287516	0.222052	0.0544074	0.166186	0.364432	0.3798	0.380983	0.185785	0.275	0.389706	0.187605	0.150911	0.409993	0.268894	0.353798	0.180871
		Sig. (2-tailed)																												1e-06	1e-06	0.000126601	1e-06	1e-06	1e-06	0.000671616	1e-06	1e-06	1e-06	1e-06	1e-06	1e-06	1e-06	1e-06	1e-06	1e-06	1e-06	1e-06	1e-06
	M.mazei	Correlation Coefficient																												1	0.390372	0.0876058	0.159484	0.276143	0.195776	0.0509288	0.164532	0.336823	0.371011	0.380288	0.195311	0.260405	0.382817	0.159819	0.148146	0.385737	0.282771	0.350923	0.16344
		Sig. (2-tailed)																													1e-06	1e-06	1e-06	1e-06	1e-06	0.00145668	1e-06	1e-06	1e-06	1e-06	1e-06	1e-06	1e-06	1e-06	1e-06	1e-06	1e-06	1e-06	1e-06
	P.torridus	Correlation Coefficient																													1	0.0696332	0.182378	0.177568	0.192735	-0.0226888	0.0175132	0.276458	0.549569	0.46487	0.177141	0.295539	0.120667	0.143955	0.114188	0.15552	0.233064	0.271994	0.178177
		Sig. (2-tailed)																														1.33239e-05	1e-06	1e-06	1e-06	0.156374	0.273958	1e-06	1e-06	1e-06	1e-06	1e-06	1e-06	1e-06	1e-06	1e-06	1e-06	1e-06	1e-06
	P.aerophilum	Correlation Coefficient																														1	0.13481	0.235612	0.130542	0.244518	0.244184	0.20461	-0.00799933	0.112644	-0.0116984	0.0604573	0.166042	-0.0199223	0.0790435	-0.02373	0.0944244	0.0176971	0.0473978
		Sig. (2-tailed)																															1e-06	1e-06	1e-06	1e-06	1e-06	1e-06	0.617313	1e-06	0.464944	0.000156993	1e-06	0.213311	1e-06	0.138225	1e-06	0.268951	0.00305426
	P.abyssi	Correlation Coefficient																															1	0.724458	0.82321	0.401183	0.376009	0.620931	0.184714	0.25458	0.098118	0.00467446	0.35709	0.026188	0.133062	-0.0237085	0.0871398	0.139097	-0.0290065
		Sig. (2-tailed)																																1e-06	1e-06	1e-06	1e-06	1e-06	1e-06	1e-06	1e-06	0.770304	1e-06	0.101833	1e-06	0.138582	1e-06	1e-06	0.0699574
	P.furiosus	Correlation Coefficient																																1	0.738914	0.382032	0.42731	0.597512	0.189335	0.311179	0.127532	-0.00536858	0.354211	-0.0253704	0.170466	0.0364491	0.231764	0.212342	-0.0405601
		Sig. (2-tailed)																																	1e-06	1e-06	1e-06	1e-06	1e-06	1e-06	1e-06	0.737372	1e-06	0.11298	1e-06	0.02276	1e-06	1e-06	0.0112605
	P.horikoshii	Correlation Coefficient																																	1	0.386058	0.385949	0.562352	0.198462	0.282471	0.0869096	-0.0124863	0.353983	-0.0141616	0.130713	-0.0101413	0.126058	0.144581	-0.0688108
		Sig. (2-tailed)																																		1e-06	1e-06	1e-06	1e-06	1e-06	1e-06	0.435422	1e-06	0.376369	1e-06	0.526431	1e-06	1e-06	1.68381e-05
	S.solfataricus	Correlation Coefficient																																		1	0.677197	0.241912	0.0607786	0.159283	0.00483056	-0.0237425	0.213742	-0.0202574	0.109498	0.00327416	0.0672271	-0.0136839	-0.0349772
		Sig. (2-tailed)																																			1e-06	1e-06	0.000144775	1e-06	0.762859	0.138018	1e-06	0.205712	1e-06	0.837954	2.62361e-05	0.39268	0.0288585
	S.tokodaii	Correlation Coefficient																																			1	0.274765	0.0504237	0.188719	0.0494239	0.000187781	0.244103	-0.0017448	0.178832	0.0931631	0.162206	0.0500504	-0.0324636
		Sig. (2-tailed)																																				1e-06	0.00162395	1e-06	0.0020083	0.990642	1e-06	0.913215	1e-06	1e-06	1e-06	0.00175875	0.042532
	T.kodakaraensis	Correlation Coefficient																																				1	0.306096	0.310269	0.171244	0.195314	0.435473	0.157728	0.178153	0.14735	0.223636	0.252473	0.081583
		Sig. (2-tailed)																																					1e-06	1e-06	1e-06	1e-06	1e-06	1e-06	1e-06	1e-06	1e-06	1e-06	1e-06
	T.acidophilum	Correlation Coefficient																																					1	0.656131	0.223917	0.411152	0.149865	0.277962	0.138791	0.258725	0.265743	0.294825	0.301584
		Sig. (2-tailed)																																						1e-06	1e-06	1e-06	1e-06	1e-06	1e-06	1e-06	1e-06	1e-06	1e-06
	T.volcanium	Correlation Coefficient																																						1	0.218366	0.291047	0.178607	0.190291	0.259068	0.241247	0.293577	0.206232	0.204918
		Sig. (2-tailed)																																							1e-06	1e-06	1e-06	1e-06	1e-06	1e-06	1e-06	1e-06	1e-06
	Acinetobactersp	Correlation Coefficient																																							1	0.325518	0.0708784	0.269132	0.227781	0.307221	0.435555	0.398499	0.299628
		Sig. (2-tailed)																																								1e-06	9.30256e-06	1e-06	1e-06	1e-06	1e-06	1e-06	1e-06
	A.tumefaciens	Correlation Coefficient																																								1	0.10687	0.614745	0.166757	0.385133	0.392869	0.370727	0.58613
		Sig. (2-tailed)																																									1e-06	1e-06	1e-06	1e-06	1e-06	1e-06	1e-06
	A.aeolicus	Correlation Coefficient																																									1	0.0484087	0.145789	0.195541	0.152791	0.208845	-0.0194023
		Sig. (2-tailed)																																										0.00248241	1e-06	1e-06	1e-06	1e-06	0.225504
	Azoarcussp	Correlation Coefficient																																										1	0.160858	0.289818	0.214083	0.300277	0.652794
		Sig. (2-tailed)																																											1e-06	1e-06	1e-06	1e-06	1e-06
	B.cereus	Correlation Coefficient																																											1	0.237246	0.28244	0.123089	0.0795361
		Sig. (2-tailed)																																												1e-06	1e-06	1e-06	1e-06
	B.fragilis	Correlation Coefficient																																												1	0.339478	0.366405	0.32714
		Sig. (2-tailed)																																													1e-06	1e-06	1e-06
	B.henselae	Correlation Coefficient																																													1	0.323229	0.220069
		Sig. (2-tailed)																																														1e-06	1e-06
	B.bacteriovorus	Correlation Coefficient																																														1	0.252842
		Sig. (2-tailed)																																															1e-06
	B.bronchiseptica	Correlation Coefficient																																															1
		Sig. (2-tailed)
	B.japonicum	Correlation Coefficient
		Sig. (2-tailed)
	B.suis	Correlation Coefficient
		Sig. (2-tailed)
	B.pseudomallei	Correlation Coefficient
		Sig. (2-tailed)
	C.jejuni	Correlation Coefficient
		Sig. (2-tailed)
	C.crescentus	Correlation Coefficient
		Sig. (2-tailed)
	C.tepicum	Correlation Coefficient
		Sig. (2-tailed)
	C.violaceum	Correlation Coefficient
		Sig. (2-tailed)
	C.perfringens	Correlation Coefficient
		Sig. (2-tailed)
	C.glutamicum	Correlation Coefficient
		Sig. (2-tailed)
	C.burnetii	Correlation Coefficient
		Sig. (2-tailed)
	D.ethenogenes	Correlation Coefficient
		Sig. (2-tailed)
	D.radiodurans	Correlation Coefficient
		Sig. (2-tailed)
	D.psychrophila	Correlation Coefficient
		Sig. (2-tailed)
	D.vulgaris	Correlation Coefficient
		Sig. (2-tailed)
	E.faecalis	Correlation Coefficient
		Sig. (2-tailed)
	E.carotovora	Correlation Coefficient
		Sig. (2-tailed)
	E.coli	Correlation Coefficient
		Sig. (2-tailed)
	F.tularensis	Correlation Coefficient
		Sig. (2-tailed)
	F.nucleatum	Correlation Coefficient
		Sig. (2-tailed)
	G.kaustophilus	Correlation Coefficient
		Sig. (2-tailed)
	G.sulfurreducens	Correlation Coefficient
		Sig. (2-tailed)
	G.violaceus	Correlation Coefficient
		Sig. (2-tailed)
	G.oxydans	Correlation Coefficient
		Sig. (2-tailed)
	H.ducreyi	Correlation Coefficient
		Sig. (2-tailed)
	H.hepaticus	Correlation Coefficient
		Sig. (2-tailed)
	I.loihiensis	Correlation Coefficient
		Sig. (2-tailed)
	L.plantarum	Correlation Coefficient
		Sig. (2-tailed)
	L.lactis	Correlation Coefficient
		Sig. (2-tailed)
	L.xyli	Correlation Coefficient
		Sig. (2-tailed)
	L.interrogans	Correlation Coefficient
		Sig. (2-tailed)
	L.innocua	Correlation Coefficient
		Sig. (2-tailed)
	M.succiniciproducens	Correlation Coefficient
		Sig. (2-tailed)
	M.loti	Correlation Coefficient
		Sig. (2-tailed)
	M.capsulatus	Correlation Coefficient
		Sig. (2-tailed)
	M.bovis	Correlation Coefficient
		Sig. (2-tailed)
	N.meningitidis	Correlation Coefficient
		Sig. (2-tailed)
	N.europaea	Correlation Coefficient
		Sig. (2-tailed)
	N.farcinica	Correlation Coefficient
		Sig. (2-tailed)
	O.iheyensis	Correlation Coefficient
		Sig. (2-tailed)
	Parachlamydiasp	Correlation Coefficient
		Sig. (2-tailed)
	P.multocida	Correlation Coefficient
		Sig. (2-tailed)
	P.profundum	Correlation Coefficient
		Sig. (2-tailed)
	P.luminescens	Correlation Coefficient
		Sig. (2-tailed)
	Pirellulasp	Correlation Coefficient
		Sig. (2-tailed)
	P.gingivalis	Correlation Coefficient
		Sig. (2-tailed)
	P.marinus	Correlation Coefficient
		Sig. (2-tailed)
	P.acnes	Correlation Coefficient
		Sig. (2-tailed)
	P.syringae	Correlation Coefficient
		Sig. (2-tailed)
	R.solanacearum	Correlation Coefficient
		Sig. (2-tailed)
	R.palustris	Correlation Coefficient
		Sig. (2-tailed)
	S.typhi	Correlation Coefficient
		Sig. (2-tailed)
	S.oneidensis	Correlation Coefficient
		Sig. (2-tailed)
	S.flexneri	Correlation Coefficient
		Sig. (2-tailed)
	S.pomeroyi	Correlation Coefficient
		Sig. (2-tailed)
	S.meliloti	Correlation Coefficient
		Sig. (2-tailed)
	S.aureus	Correlation Coefficient
		Sig. (2-tailed)
	S.agalactidae	Correlation Coefficient
		Sig. (2-tailed)
	S.avermitilis	Correlation Coefficient
		Sig. (2-tailed)
	S.thermophilum	Correlation Coefficient
		Sig. (2-tailed)
	S.elongatus	Correlation Coefficient
		Sig. (2-tailed)
	Synechocystissp	Correlation Coefficient
		Sig. (2-tailed)
	T.tengcongensis	Correlation Coefficient
		Sig. (2-tailed)
	T.elongatus	Correlation Coefficient
		Sig. (2-tailed)
	T.maritima	Correlation Coefficient
		Sig. (2-tailed)
	T.themophilus	Correlation Coefficient
		Sig. (2-tailed)
	T.denticola	Correlation Coefficient
		Sig. (2-tailed)
	V.parahaemolyticus	Correlation Coefficient
		Sig. (2-tailed)
	W.succinogenes	Correlation Coefficient
		Sig. (2-tailed)
	X.campestris	Correlation Coefficient
		Sig. (2-tailed)
	X.fastidiosa	Correlation Coefficient
		Sig. (2-tailed)
	Y.pestis	Correlation Coefficient
		Sig. (2-tailed)
	Z.mobilis	Correlation Coefficient
		Sig. (2-tailed)
[truncated: 72 more columns]
